# Supplementary material for: Beyond Hyperferritinemia: Evaluating Ferritin as a Predictor of Advanced Therapy in Adult-Onset Still’s Disease
Source: Diagnostics (Basel). 2025 Oct 18;15(20):2630. doi: 10.3390/diagnostics15202630 (PMC12564851; doi:10.3390/diagnostics15202630)
Supplement: Supplementary file 1 [file diagnostics-15-02630-s001.zip]

Archive with 1 entries (1 files):
- diagnostics-3894931-supplementary.pdf
